# Supplementary material for: Enrichment Culture but Not Metagenomic Sequencing Identified a Highly Prevalent Phage Infecting Lactiplantibacillus plantarum in Human Feces
Source: Microbiol Spectr. 2023 Mar 30;11(3):e04340-22. doi: 10.1128/spectrum.04340-22 (PMC10269749; doi:10.1128/spectrum.04340-22)
Supplement: Supplemental file 1 — Table S1. Download spectrum.04340-22-s0001.xlsx, XLSX file, 0.01 MB [file spectrum.04340-22-s0001.xlsx]

## Sheet: Sheet1
Table S1 PCR reaction system
Reaction mixture		Reaction conditions
69F	1 µL	94℃	2 min
69R	1 µL	94℃	51 s
2×Hieff®PCR Master Mix(With Dye)	25 µL	51℃	40 s
template	1 µL	72℃	30 s（35X to step 2）
ddH2O	22 µL	72℃	10 min
