# Supplementary material for: Enrichment Culture but Not Metagenomic Sequencing Identified a Highly Prevalent Phage Infecting Lactiplantibacillus plantarum in Human Feces
Source: Microbiol Spectr. 2023 Mar 30;11(3):e04340-22. doi: 10.1128/spectrum.04340-22 (PMC10269749; doi:10.1128/spectrum.04340-22)
Supplement: Supplemental file 2 — Table S2. Download spectrum.04340-22-s0002.csv, CSV file, 0.7 MB [file spectrum.04340-22-s0002.csv]

Table S2. Prevalence of vNGS viral genomes.
id	Prevalence
vNGS-vig-1	0.04
vNGS-vig-2	0.04
vNGS-vig-3	0.16
vNGS-vig-4	0.16
vNGS-vig-5	0.2
vNGS-vig-6	0.04
vNGS-vig-7	0.44
vNGS-vig-8	0.04
vNGS-vig-9	0.04
vNGS-vig-10	0.12
vNGS-vig-11	0.04
vNGS-vig-12	0.28
vNGS-vig-13	0.08
vNGS-vig-14	0.04
vNGS-vig-15	0.12
vNGS-vig-16	0.04
vNGS-vig-17	0.16
vNGS-vig-18	0.08
vNGS-vig-19	0.04
vNGS-vig-20	0.44
vNGS-vig-21	0.12
vNGS-vig-22	0.04
vNGS-vig-23	0.04
vNGS-vig-24	0.04
vNGS-vig-25	0.12
vNGS-vig-26	0.04
vNGS-vig-27	0.12
vNGS-vig-28	0.04
vNGS-vig-29	0.04
vNGS-vig-30	0.12
vNGS-vig-31	0.04
vNGS-vig-32	0.4
vNGS-vig-33	0.04
vNGS-vig-34	0.08
vNGS-vig-35	0.04
vNGS-vig-36	0.04
vNGS-vig-37	0.2
vNGS-vig-38	0.16
vNGS-vig-39	0.2
vNGS-vig-40	0.08
vNGS-vig-41	0.04
vNGS-vig-42	0.04
vNGS-vig-43	0.24
vNGS-vig-44	0.04
vNGS-vig-45	0.04
vNGS-vig-46	0.32
vNGS-vig-47	0.04
vNGS-vig-48	0.04
vNGS-vig-49	0.04
vNGS-vig-50	0.04
vNGS-vig-51	0.04
vNGS-vig-52	0.04
vNGS-vig-53	0.2
vNGS-vig-54	0.12
vNGS-vig-55	0.04
vNGS-vig-56	0.04
vNGS-vig-57	0.04
vNGS-vig-58	0.08
vNGS-vig-59	0.04
vNGS-vig-60	0.04
vNGS-vig-61	0.08
vNGS-vig-62	0.16
vNGS-vig-63	0.04
vNGS-vig-64	0.04
vNGS-vig-65	0.08
vNGS-vig-66	0.64
vNGS-vig-67	0.04
vNGS-vig-68	0.12
vNGS-vig-69	0.08
vNGS-vig-70	0.08
vNGS-vig-71	0.32
vNGS-vig-72	0.32
vNGS-vig-73	0.08
vNGS-vig-74	0.04
vNGS-vig-75	0.08
vNGS-vig-76	0.04
vNGS-vig-77	0.08
vNGS-vig-78	0.04
vNGS-vig-79	0.12
vNGS-vig-80	0.08
vNGS-vig-81	0.08
vNGS-vig-82	0.04
vNGS-vig-83	0.04
vNGS-vig-84	0.16
vNGS-vig-85	0.2
vNGS-vig-86	0.12
vNGS-vig-87	0.08
vNGS-vig-88	0.04
vNGS-vig-89	0.04
vNGS-vig-90	0.04
vNGS-vig-91	0.04
vNGS-vig-92	0.36
vNGS-vig-93	0.16
vNGS-vig-94	0.04
vNGS-vig-95	0.08
vNGS-vig-96	0.08
vNGS-vig-97	0.04
vNGS-vig-98	0.2
vNGS-vig-99	0.08
vNGS-vig-100	0.04
vNGS-vig-101	0.04
vNGS-vig-102	0.08
vNGS-vig-103	0.04
vNGS-vig-104	0.24
vNGS-vig-105	0.2
vNGS-vig-106	0.08
vNGS-vig-107	0.2
vNGS-vig-108	0.04
vNGS-vig-109	0.08
vNGS-vig-110	0.12
vNGS-vig-111	0.04
vNGS-vig-112	0.04
vNGS-vig-113	0.08
vNGS-vig-114	0.56
vNGS-vig-115	0.04
vNGS-vig-116	0.04
vNGS-vig-117	0.08
vNGS-vig-118	0.08
vNGS-vig-119	0.2
vNGS-vig-120	0.04
vNGS-vig-121	0.04
vNGS-vig-122	0.28
vNGS-vig-123	0.2
vNGS-vig-124	0.04
vNGS-vig-125	0.08
vNGS-vig-126	0.32
vNGS-vig-127	0.04
vNGS-vig-128	0.04
vNGS-vig-129	0.56
vNGS-vig-130	0.04
vNGS-vig-131	0.2
vNGS-vig-132	0.2
vNGS-vig-133	0.24
vNGS-vig-134	0.2
vNGS-vig-135	0.04
vNGS-vig-136	0.08
vNGS-vig-137	0.08
vNGS-vig-138	0.08
vNGS-vig-139	0.04
vNGS-vig-140	0.08
vNGS-vig-141	0.08
vNGS-vig-142	0.08
vNGS-vig-143	0.04
vNGS-vig-144	0.44
vNGS-vig-145	0.04
vNGS-vig-146	0.04
vNGS-vig-147	0.04
vNGS-vig-148	0.04
vNGS-vig-149	0.04
vNGS-vig-150	0.36
vNGS-vig-151	0.4
vNGS-vig-152	0.08
vNGS-vig-153	0.04
vNGS-vig-154	0.04
vNGS-vig-155	0.24
vNGS-vig-156	0.04
vNGS-vig-157	0.04
vNGS-vig-158	0.04
vNGS-vig-159	0.04
vNGS-vig-160	0.2
vNGS-vig-161	0.08
vNGS-vig-162	0.04
vNGS-vig-163	0.04
vNGS-vig-164	0.04
vNGS-vig-165	0.16
vNGS-vig-166	0.2
vNGS-vig-167	0.04
vNGS-vig-168	0.08
vNGS-vig-169	0.04
vNGS-vig-170	0.04
vNGS-vig-171	0.12
vNGS-vig-172	0.12
vNGS-vig-173	0.04
vNGS-vig-174	0.04
vNGS-vig-175	0.04
vNGS-vig-176	0.04
vNGS-vig-177	0.04
vNGS-vig-178	0.04
vNGS-vig-179	0.04
vNGS-vig-180	0.24
vNGS-vig-181	0.04
vNGS-vig-182	0.2
vNGS-vig-183	0.04
vNGS-vig-184	0.36
vNGS-vig-185	0.2
vNGS-vig-186	0.2
vNGS-vig-187	0.04
vNGS-vig-188	0.2
vNGS-vig-189	0.08
vNGS-vig-190	0.04
vNGS-vig-191	0.04
vNGS-vig-192	0.12
vNGS-vig-193	0.08
vNGS-vig-194	0.04
vNGS-vig-195	0.12
vNGS-vig-196	0.2
vNGS-vig-197	0.36
vNGS-vig-198	0.04
vNGS-vig-199	0.04
vNGS-vig-200	0.16
vNGS-vig-201	0.08
vNGS-vig-202	0.08
vNGS-vig-203	0.04
vNGS-vig-204	0.04
vNGS-vig-205	0.12
vNGS-vig-206	0.04
vNGS-vig-207	0.4
vNGS-vig-208	0.2
vNGS-vig-209	0.04
vNGS-vig-210	0.04
vNGS-vig-211	0.04
vNGS-vig-212	0.04
vNGS-vig-213	0.04
vNGS-vig-214	0.04
vNGS-vig-215	0.04
vNGS-vig-216	0.04
vNGS-vig-217	0.32
vNGS-vig-218	0.12
vNGS-vig-219	0.04
vNGS-vig-220	0.68
vNGS-vig-221	0.04
vNGS-vig-222	0.04
vNGS-vig-223	0.16
vNGS-vig-224	0.12
vNGS-vig-225	0.2
vNGS-vig-226	0.08
vNGS-vig-227	0.76
vNGS-vig-228	0.04
vNGS-vig-229	0.12
vNGS-vig-230	0.24
vNGS-vig-231	0.2
vNGS-vig-232	0.04
vNGS-vig-233	0.04
vNGS-vig-234	0.68
vNGS-vig-235	0.08
vNGS-vig-236	0.2
vNGS-vig-237	0.04
vNGS-vig-238	0.56
vNGS-vig-239	0.2
vNGS-vig-240	0.08
vNGS-vig-241	0.04
vNGS-vig-242	0.04
vNGS-vig-243	0.16
vNGS-vig-244	0.04
vNGS-vig-245	0.04
vNGS-vig-246	0.48
vNGS-vig-247	0.04
vNGS-vig-248	0.04
vNGS-vig-249	0.2
vNGS-vig-250	0.04
vNGS-vig-251	0.04
vNGS-vig-252	0.04
vNGS-vig-253	0.08
vNGS-vig-254	0.24
vNGS-vig-255	0.04
vNGS-vig-256	0.16
vNGS-vig-257	0.48
vNGS-vig-258	0.08
vNGS-vig-259	0.16
vNGS-vig-260	0.4
vNGS-vig-261	0.04
vNGS-vig-262	0.04
vNGS-vig-263	0.04
vNGS-vig-264	0.04
vNGS-vig-265	0.04
vNGS-vig-266	0.04
vNGS-vig-267	0.32
vNGS-vig-268	0.04
vNGS-vig-269	0.04
vNGS-vig-270	0.04
vNGS-vig-271	0.4
vNGS-vig-272	0.04
vNGS-vig-273	0.08
vNGS-vig-274	0.04
vNGS-vig-275	0.4
vNGS-vig-276	0.04
vNGS-vig-277	0.04
vNGS-vig-278	0.04
vNGS-vig-279	0.24
vNGS-vig-280	0.04
vNGS-vig-281	0.16
vNGS-vig-282	0.04
vNGS-vig-283	0.08
vNGS-vig-284	0.04
vNGS-vig-285	0.04
vNGS-vig-286	0.04
vNGS-vig-287	0.04
vNGS-vig-288	0.12
vNGS-vig-289	0.04
vNGS-vig-290	0.08
vNGS-vig-291	0.04
vNGS-vig-292	0.2
vNGS-vig-293	0.04
vNGS-vig-294	0.2
vNGS-vig-295	0.04
vNGS-vig-296	0.04
vNGS-vig-297	0.04
vNGS-vig-298	0.12
vNGS-vig-299	0.08
vNGS-vig-300	0.04
vNGS-vig-301	0.24
vNGS-vig-302	0.16
vNGS-vig-303	0.08
vNGS-vig-304	0.28
vNGS-vig-305	0.48
vNGS-vig-306	0.04
vNGS-vig-307	0.04
vNGS-vig-308	0.04
vNGS-vig-309	0.48
vNGS-vig-310	0.2
vNGS-vig-311	0.08
vNGS-vig-312	0.04
vNGS-vig-313	0.08
vNGS-vig-314	0.04
vNGS-vig-315	0.04
vNGS-vig-316	0.2
vNGS-vig-317	0.04
vNGS-vig-318	0.08
vNGS-vig-319	0.08
vNGS-vig-320	0.12
vNGS-vig-321	0.04
vNGS-vig-322	0.04
vNGS-vig-323	0.2
vNGS-vig-324	0.04
vNGS-vig-325	0.04
vNGS-vig-326	0.04
vNGS-vig-327	0.12
vNGS-vig-328	0.04
vNGS-vig-329	0.2
vNGS-vig-330	0.04
vNGS-vig-331	0.08
vNGS-vig-332	0.04
vNGS-vig-333	0.04
vNGS-vig-334	0.08
vNGS-vig-335	0.04
vNGS-vig-336	0.04
vNGS-vig-337	0.04
vNGS-vig-338	0.04
vNGS-vig-339	0.04
vNGS-vig-340	0.04
vNGS-vig-341	0.2
vNGS-vig-342	0.04
vNGS-vig-343	0.04
vNGS-vig-344	0.04
vNGS-vig-345	0.04
vNGS-vig-346	0.12
vNGS-vig-347	0.12
vNGS-vig-348	0.04
vNGS-vig-349	0.04
vNGS-vig-350	0.04
vNGS-vig-351	0.04
vNGS-vig-352	0.04
vNGS-vig-353	0.2
vNGS-vig-354	0.04
vNGS-vig-355	0.04
vNGS-vig-356	0.16
vNGS-vig-357	0.04
vNGS-vig-358	0.04
vNGS-vig-359	0.08
vNGS-vig-360	0.04
vNGS-vig-361	0.12
vNGS-vig-362	0.04
vNGS-vig-363	0.04
vNGS-vig-364	0.04
vNGS-vig-365	0.08
vNGS-vig-366	0.04
vNGS-vig-367	0.04
vNGS-vig-368	0.08
vNGS-vig-369	0.04
vNGS-vig-370	0.08
vNGS-vig-371	0.08
vNGS-vig-372	0.04
vNGS-vig-373	0.04
vNGS-vig-374	0.08
vNGS-vig-375	0.08
vNGS-vig-376	0.04
vNGS-vig-377	0.04
vNGS-vig-378	0.04
vNGS-vig-379	0.08
vNGS-vig-380	0.04
vNGS-vig-381	0.44
vNGS-vig-382	0.04
vNGS-vig-383	0.04
vNGS-vig-384	0.04
vNGS-vig-385	0.04
vNGS-vig-386	0.04
vNGS-vig-387	0.08
vNGS-vig-388	0.08
vNGS-vig-389	0.08
vNGS-vig-390	0.12
vNGS-vig-391	0.04
vNGS-vig-392	0.12
vNGS-vig-393	0.16
vNGS-vig-394	0.2
vNGS-vig-395	0.04
vNGS-vig-396	0.08
vNGS-vig-397	0.12
vNGS-vig-398	0.08
vNGS-vig-399	0.04
vNGS-vig-400	0.08
vNGS-vig-401	0.04
vNGS-vig-402	0.04
vNGS-vig-403	0.04
vNGS-vig-404	0.04
vNGS-vig-405	0.04
vNGS-vig-406	0.08
vNGS-vig-407	0.04
vNGS-vig-408	0.04
vNGS-vig-409	0.04
vNGS-vig-410	0.04
vNGS-vig-411	0.04
vNGS-vig-412	0.04
vNGS-vig-413	0.04
vNGS-vig-414	0.04
vNGS-vig-415	0.04
vNGS-vig-416	0.04
vNGS-vig-417	0.04
vNGS-vig-418	0.04
vNGS-vig-419	0.12
vNGS-vig-420	0.52
vNGS-vig-421	0.2
vNGS-vig-422	0.04
vNGS-vig-423	0.04
vNGS-vig-424	0.04
vNGS-vig-425	0.12
vNGS-vig-426	0.04
vNGS-vig-427	0.36
vNGS-vig-428	0.04
vNGS-vig-429	0.16
vNGS-vig-430	0.04
vNGS-vig-431	0.04
vNGS-vig-432	0.12
vNGS-vig-433	0.04
vNGS-vig-434	0.24
vNGS-vig-435	0.04
vNGS-vig-436	0.08
vNGS-vig-437	0.24
vNGS-vig-438	0.04
vNGS-vig-439	0.04
vNGS-vig-440	0.04
vNGS-vig-441	0.12
vNGS-vig-442	0.16
vNGS-vig-443	0.04
vNGS-vig-444	0.08
vNGS-vig-445	0.12
vNGS-vig-446	0.04
vNGS-vig-447	0.04
vNGS-vig-448	0.08
vNGS-vig-449	0.12
vNGS-vig-450	0.12
vNGS-vig-451	0.04
vNGS-vig-452	0.04
vNGS-vig-453	0.08
vNGS-vig-454	0.04
vNGS-vig-455	0.32
vNGS-vig-456	0.08
vNGS-vig-457	0.04
vNGS-vig-458	0.08
vNGS-vig-459	0.04
vNGS-vig-460	0.08
vNGS-vig-461	0.04
vNGS-vig-462	0.04
vNGS-vig-463	0.04
vNGS-vig-464	0.08
vNGS-vig-465	0.04
vNGS-vig-466	0.04
vNGS-vig-467	0.04
vNGS-vig-468	0.04
vNGS-vig-469	0.04
vNGS-vig-470	0.16
vNGS-vig-471	0.08
vNGS-vig-472	0.12
vNGS-vig-473	0.4
vNGS-vig-474	0.04
vNGS-vig-475	0.12
vNGS-vig-476	0.12
vNGS-vig-477	0.08
vNGS-vig-478	0.04
vNGS-vig-479	0.04
vNGS-vig-480	0.08
vNGS-vig-481	0.12
vNGS-vig-482	0.04
vNGS-vig-483	0.04
vNGS-vig-484	0.52
vNGS-vig-485	0.12
vNGS-vig-486	0.04
vNGS-vig-487	0.04
vNGS-vig-488	0.32
vNGS-vig-489	0.04
vNGS-vig-490	0.12
vNGS-vig-491	0.08
vNGS-vig-492	0.12
vNGS-vig-493	0.04
vNGS-vig-494	0.08
vNGS-vig-495	0.16
vNGS-vig-496	0.08
vNGS-vig-497	0.04
vNGS-vig-498	0.12
vNGS-vig-499	0.04
vNGS-vig-500	0.04
vNGS-vig-501	0.04
vNGS-vig-502	0.04
vNGS-vig-503	0.12
vNGS-vig-504	0.04
vNGS-vig-505	0.04
vNGS-vig-506	0.48
vNGS-vig-507	0.08
vNGS-vig-508	0.04
vNGS-vig-509	0.04
vNGS-vig-510	0.44
vNGS-vig-511	0.28
vNGS-vig-512	0.04
vNGS-vig-513	0.04
vNGS-vig-514	0.04
vNGS-vig-515	0.04
vNGS-vig-516	0.2
vNGS-vig-517	0.16
vNGS-vig-518	0.04
vNGS-vig-519	0.16
vNGS-vig-520	0.6
vNGS-vig-521	0.12
vNGS-vig-522	0.08
vNGS-vig-523	0.12
vNGS-vig-524	0.04
vNGS-vig-525	0.12
vNGS-vig-526	0.08
vNGS-vig-527	0.04
vNGS-vig-528	0.08
vNGS-vig-529	0.24
vNGS-vig-530	0.08
vNGS-vig-531	0.04
vNGS-vig-532	0.04
vNGS-vig-533	0.04
vNGS-vig-534	0.08
vNGS-vig-535	0.04
vNGS-vig-536	0.04
vNGS-vig-537	0.12
vNGS-vig-538	0.04
vNGS-vig-539	0.16
vNGS-vig-540	0.04
vNGS-vig-541	0.08
vNGS-vig-542	0.04
vNGS-vig-543	0.48
vNGS-vig-544	0.04
vNGS-vig-545	0.08
vNGS-vig-546	0.04
vNGS-vig-547	0.24
vNGS-vig-548	0.04
vNGS-vig-549	0.08
vNGS-vig-550	0.04
vNGS-vig-551	0.04
vNGS-vig-552	0.2
vNGS-vig-553	0.04
vNGS-vig-554	0.04
vNGS-vig-555	0.12
vNGS-vig-556	0.04
vNGS-vig-557	0.04
vNGS-vig-558	0.16
vNGS-vig-559	0.04
vNGS-vig-560	0.04
vNGS-vig-561	0.2
vNGS-vig-562	0.12
vNGS-vig-563	0.04
vNGS-vig-564	0.12
vNGS-vig-565	0.04
vNGS-vig-566	0.04
vNGS-vig-567	0.04
vNGS-vig-568	0.16
vNGS-vig-569	0.04
vNGS-vig-570	0.08
vNGS-vig-571	0.12
vNGS-vig-572	0.04
vNGS-vig-573	0.04
vNGS-vig-574	0.12
vNGS-vig-575	0.04
vNGS-vig-576	0.04
vNGS-vig-577	0.24
vNGS-vig-578	0.16
vNGS-vig-579	0.04
vNGS-vig-580	0.16
vNGS-vig-581	0.08
vNGS-vig-582	0.12
vNGS-vig-583	0.04
vNGS-vig-584	0.04
vNGS-vig-585	0.04
vNGS-vig-586	0.04
vNGS-vig-587	0.08
vNGS-vig-588	0.04
vNGS-vig-589	0.04
vNGS-vig-590	0.04
vNGS-vig-591	0.16
vNGS-vig-592	0.24
vNGS-vig-593	0.08
vNGS-vig-594	0.04
vNGS-vig-595	0.16
vNGS-vig-596	0.24
vNGS-vig-597	0.04
vNGS-vig-598	0.04
vNGS-vig-599	0.16
vNGS-vig-600	0.12
vNGS-vig-601	0.04
vNGS-vig-602	0.24
vNGS-vig-603	0.04
vNGS-vig-604	0.08
vNGS-vig-605	0.08
vNGS-vig-606	0.04
vNGS-vig-607	0.08
vNGS-vig-608	0.12
vNGS-vig-609	0.04
vNGS-vig-610	0.04
vNGS-vig-611	0.2
vNGS-vig-612	0.04
vNGS-vig-613	0.24
vNGS-vig-614	0.12
vNGS-vig-615	0.04
vNGS-vig-616	0.08
vNGS-vig-617	0.08
vNGS-vig-618	0.04
vNGS-vig-619	0.12
vNGS-vig-620	0.04
vNGS-vig-621	0.04
vNGS-vig-622	0.12
vNGS-vig-623	0.04
vNGS-vig-624	0.08
vNGS-vig-625	0.52
vNGS-vig-626	0.08
vNGS-vig-627	0.04
vNGS-vig-628	0.08
vNGS-vig-629	0.04
vNGS-vig-630	0.04
vNGS-vig-631	0.04
vNGS-vig-632	0.08
vNGS-vig-633	0.04
vNGS-vig-634	0.04
vNGS-vig-635	0.04
vNGS-vig-636	0.04
vNGS-vig-637	0.08
vNGS-vig-638	0.48
vNGS-vig-639	0.24
vNGS-vig-640	0.04
vNGS-vig-641	0.04
vNGS-vig-642	0.04
vNGS-vig-643	0.16
vNGS-vig-644	0.04
vNGS-vig-645	0.04
vNGS-vig-646	0.08
vNGS-vig-647	0.16
vNGS-vig-648	0.16
vNGS-vig-649	0.12
vNGS-vig-650	0.04
vNGS-vig-651	0.28
vNGS-vig-652	0.04
vNGS-vig-653	0.08
vNGS-vig-654	0.08
vNGS-vig-655	0.04
vNGS-vig-656	0.04
vNGS-vig-657	0.12
vNGS-vig-658	0.04
vNGS-vig-659	0.52
vNGS-vig-660	0.24
vNGS-vig-661	0.04
vNGS-vig-662	0.12
vNGS-vig-663	0.04
vNGS-vig-664	0.04
vNGS-vig-665	0.08
vNGS-vig-666	0.04
vNGS-vig-667	0.04
vNGS-vig-668	0.04
vNGS-vig-669	0.36
vNGS-vig-670	0.12
vNGS-vig-671	0.12
vNGS-vig-672	0.04
vNGS-vig-673	0.04
vNGS-vig-674	0.08
vNGS-vig-675	0.04
vNGS-vig-676	0.04
vNGS-vig-677	0.08
vNGS-vig-678	0.04
vNGS-vig-679	0.24
vNGS-vig-680	0.04
vNGS-vig-681	0.08
vNGS-vig-682	0.04
vNGS-vig-683	0.04
vNGS-vig-684	0.08
vNGS-vig-685	0.08
vNGS-vig-686	0.08
vNGS-vig-687	0.04
vNGS-vig-688	0.04
vNGS-vig-689	0.04
vNGS-vig-690	0.4
vNGS-vig-691	0.04
vNGS-vig-692	0.16
vNGS-vig-693	0.04
vNGS-vig-694	0.04
vNGS-vig-695	0.04
vNGS-vig-696	0.04
vNGS-vig-697	0.04
vNGS-vig-698	0.04
vNGS-vig-699	0.48
vNGS-vig-700	0.04
vNGS-vig-701	0.08
vNGS-vig-702	0.04
vNGS-vig-703	0.08
vNGS-vig-704	0.04
vNGS-vig-705	0.2
vNGS-vig-706	0.16
vNGS-vig-707	0.04
vNGS-vig-708	0.2
vNGS-vig-709	0.04
vNGS-vig-710	0.04
vNGS-vig-711	0.08
vNGS-vig-712	0.2
vNGS-vig-713	0.04
vNGS-vig-714	0.04
vNGS-vig-715	0.04
vNGS-vig-716	0.04
vNGS-vig-717	0.04
vNGS-vig-718	0.04
vNGS-vig-719	0.08
vNGS-vig-720	0.08
vNGS-vig-721	0.04
vNGS-vig-722	0.04
vNGS-vig-723	0.04
vNGS-vig-724	0.16
vNGS-vig-725	0.04
vNGS-vig-726	0.04
vNGS-vig-727	0.04
vNGS-vig-728	0.24
vNGS-vig-729	0.04
vNGS-vig-730	0.04
vNGS-vig-731	0.08
vNGS-vig-732	0.04
vNGS-vig-733	0.04
vNGS-vig-734	0.04
vNGS-vig-735	0.04
vNGS-vig-736	0.04
vNGS-vig-737	0.04
vNGS-vig-738	0.04
vNGS-vig-739	0.04
vNGS-vig-740	0.04
vNGS-vig-741	0.08
vNGS-vig-742	0.04
vNGS-vig-743	0.28
vNGS-vig-744	0.04
vNGS-vig-745	0.12
vNGS-vig-746	0.2
vNGS-vig-747	0.04
vNGS-vig-748	0.04
vNGS-vig-749	0.16
vNGS-vig-750	0.04
vNGS-vig-751	0.04
vNGS-vig-752	0.24
vNGS-vig-753	0.24
vNGS-vig-754	0.12
vNGS-vig-755	0.2
vNGS-vig-756	0.04
vNGS-vig-757	0.04
vNGS-vig-758	0.04
vNGS-vig-759	0.04
vNGS-vig-760	0.04
vNGS-vig-761	0.04
vNGS-vig-762	0.04
vNGS-vig-763	0.08
vNGS-vig-764	0.12
vNGS-vig-765	0.04
vNGS-vig-766	0.08
vNGS-vig-767	0.04
vNGS-vig-768	0.04
vNGS-vig-769	0.16
vNGS-vig-770	0.12
vNGS-vig-771	0.04
vNGS-vig-772	0.12
vNGS-vig-773	0.04
vNGS-vig-774	0.16
vNGS-vig-775	0.04
vNGS-vig-776	0.36
vNGS-vig-777	0.04
vNGS-vig-778	0.12
vNGS-vig-779	0.04
vNGS-vig-780	0.24
vNGS-vig-781	0.04
vNGS-vig-782	0.04
vNGS-vig-783	0.12
vNGS-vig-784	0.04
vNGS-vig-785	0.2
vNGS-vig-786	0.04
vNGS-vig-787	0.08
vNGS-vig-788	0.04
vNGS-vig-789	0.32
vNGS-vig-790	0.04
vNGS-vig-791	0.6
vNGS-vig-792	0.04
vNGS-vig-793	0.08
vNGS-vig-794	0.04
vNGS-vig-795	0.16
vNGS-vig-796	0.08
vNGS-vig-797	0.08
vNGS-vig-798	0.12
vNGS-vig-799	0.12
vNGS-vig-800	0.04
vNGS-vig-801	0.04
vNGS-vig-802	0.2
vNGS-vig-803	0.04
vNGS-vig-804	0.08
vNGS-vig-805	0.24
vNGS-vig-806	0.04
vNGS-vig-807	0.08
vNGS-vig-808	0.04
vNGS-vig-809	0.04
vNGS-vig-810	0.04
vNGS-vig-811	0.24
vNGS-vig-812	0.04
vNGS-vig-813	0.16
vNGS-vig-814	0.04
vNGS-vig-815	0.08
vNGS-vig-816	0.12
vNGS-vig-817	0.04
vNGS-vig-818	0.04
vNGS-vig-819	0.12
vNGS-vig-820	0.04
vNGS-vig-821	0.04
vNGS-vig-822	0.04
vNGS-vig-823	0.08
vNGS-vig-824	0.12
vNGS-vig-825	0.04
vNGS-vig-826	0.08
vNGS-vig-827	0.04
vNGS-vig-828	0.04
vNGS-vig-829	0.04
vNGS-vig-830	0.04
vNGS-vig-831	0.16
vNGS-vig-832	0.04
vNGS-vig-833	0.04
vNGS-vig-834	0.08
vNGS-vig-835	0.08
vNGS-vig-836	0.36
vNGS-vig-837	0.08
vNGS-vig-838	0.12
vNGS-vig-839	0.16
vNGS-vig-840	0.28
vNGS-vig-841	0.12
vNGS-vig-842	0.04
vNGS-vig-843	0.04
vNGS-vig-844	0.04
vNGS-vig-845	0.12
vNGS-vig-846	0.48
vNGS-vig-847	0.36
vNGS-vig-848	0.04
vNGS-vig-849	0.32
vNGS-vig-850	0.04
vNGS-vig-851	0.08
vNGS-vig-852	0.04
vNGS-vig-853	0.12
vNGS-vig-854	0.16
vNGS-vig-855	0.04
vNGS-vig-856	0.04
vNGS-vig-857	0.04
vNGS-vig-858	0.04
vNGS-vig-859	0.04
vNGS-vig-860	0.24
vNGS-vig-861	0.04
vNGS-vig-862	0.16
vNGS-vig-863	0.24
vNGS-vig-864	0.04
vNGS-vig-865	0.04
vNGS-vig-866	0.12
vNGS-vig-867	0.12
vNGS-vig-868	0.28
vNGS-vig-869	0.08
vNGS-vig-870	0.08
vNGS-vig-871	0.04
vNGS-vig-872	0.28
vNGS-vig-873	0.04
vNGS-vig-874	0.12
vNGS-vig-875	0.04
vNGS-vig-876	0.12
vNGS-vig-877	0.04
vNGS-vig-878	0.12
vNGS-vig-879	0.04
vNGS-vig-880	0.04
vNGS-vig-881	0.2
vNGS-vig-882	0.32
vNGS-vig-883	0.04
vNGS-vig-884	0.08
vNGS-vig-885	0.04
vNGS-vig-886	0.16
vNGS-vig-887	0.04
vNGS-vig-888	0.48
vNGS-vig-889	0.04
vNGS-vig-890	0.04
vNGS-vig-891	0.04
vNGS-vig-892	0.12
vNGS-vig-893	0.24
vNGS-vig-894	0.04
vNGS-vig-895	0.28
vNGS-vig-896	0.12
vNGS-vig-897	0.12
vNGS-vig-898	0.08
vNGS-vig-899	0.04
vNGS-vig-900	0.04
vNGS-vig-901	0.04
vNGS-vig-902	0.48
vNGS-vig-903	0.08
vNGS-vig-904	0.04
vNGS-vig-905	0.08
vNGS-vig-906	0.08
vNGS-vig-907	0.04
vNGS-vig-908	0.04
vNGS-vig-909	0.04
vNGS-vig-910	0.48
vNGS-vig-911	0.08
vNGS-vig-912	0.04
vNGS-vig-913	0.16
vNGS-vig-914	0.12
vNGS-vig-915	0.12
vNGS-vig-916	0.04
vNGS-vig-917	0.04
vNGS-vig-918	0.04
vNGS-vig-919	0.04
vNGS-vig-920	0.04
vNGS-vig-921	0.12
vNGS-vig-922	0.04
vNGS-vig-923	0.04
vNGS-vig-924	0.12
vNGS-vig-925	0.08
vNGS-vig-926	0.04
vNGS-vig-927	0.28
vNGS-vig-928	0.04
vNGS-vig-929	0.08
vNGS-vig-930	0.04
vNGS-vig-931	0.12
vNGS-vig-932	0.04
vNGS-vig-933	0.12
vNGS-vig-934	0.08
vNGS-vig-935	0.04
vNGS-vig-936	0.04
vNGS-vig-937	0.04
vNGS-vig-938	0.04
vNGS-vig-939	0.04
vNGS-vig-940	0.2
vNGS-vig-941	0.16
vNGS-vig-942	0.12
vNGS-vig-943	0.04
vNGS-vig-944	0.04
vNGS-vig-945	0.12
vNGS-vig-946	0.2
vNGS-vig-947	0.12
vNGS-vig-948	0.08
vNGS-vig-949	0.08
vNGS-vig-950	0.04
vNGS-vig-951	0.04
vNGS-vig-952	0.04
vNGS-vig-953	0.08
vNGS-vig-954	0.04
vNGS-vig-955	0.04
vNGS-vig-956	0.04
vNGS-vig-957	0.04
vNGS-vig-958	0.04
vNGS-vig-959	0.04
vNGS-vig-960	0.12
vNGS-vig-961	0.12
vNGS-vig-962	0.16
vNGS-vig-963	0.04
vNGS-vig-964	0.12
vNGS-vig-965	0.04
vNGS-vig-966	0.12
vNGS-vig-967	0.04
vNGS-vig-968	0.04
vNGS-vig-969	0.08
vNGS-vig-970	0.08
vNGS-vig-971	0.16
vNGS-vig-972	0.04
vNGS-vig-973	0.04
vNGS-vig-974	0.04
vNGS-vig-975	0.12
vNGS-vig-976	0.04
vNGS-vig-977	0.28
vNGS-vig-978	0.04
vNGS-vig-979	0.04
vNGS-vig-980	0.08
vNGS-vig-981	0.04
vNGS-vig-982	0.04
vNGS-vig-983	0.08
vNGS-vig-984	0.04
vNGS-vig-985	0.2
vNGS-vig-986	0.12
vNGS-vig-987	0.04
vNGS-vig-988	0.32
vNGS-vig-989	0.04
vNGS-vig-990	0.04
vNGS-vig-991	0.04
vNGS-vig-992	0.04
vNGS-vig-993	0.12
vNGS-vig-994	0.04
vNGS-vig-995	0.28
vNGS-vig-996	0.2
vNGS-vig-997	0.04
vNGS-vig-998	0.04
vNGS-vig-999	0.04
vNGS-vig-1000	0.04
vNGS-vig-1001	0.28
vNGS-vig-1002	0.6
vNGS-vig-1003	0.32
vNGS-vig-1004	0.08
vNGS-vig-1005	0.4
vNGS-vig-1006	0.04
vNGS-vig-1007	0.04
vNGS-vig-1008	0.12
vNGS-vig-1009	0.56
vNGS-vig-1010	0.04
vNGS-vig-1011	0.24
vNGS-vig-1012	0.04
vNGS-vig-1013	0.12
vNGS-vig-1014	0.04
vNGS-vig-1015	0.04
vNGS-vig-1016	0.04
vNGS-vig-1017	0.04
vNGS-vig-1018	0.08
vNGS-vig-1019	0.04
vNGS-vig-1020	0.04
vNGS-vig-1021	0.04
vNGS-vig-1022	0.16
vNGS-vig-1023	0.04
vNGS-vig-1024	0.08
vNGS-vig-1025	0.12
vNGS-vig-1026	0.08
vNGS-vig-1027	0.04
vNGS-vig-1028	0.04
vNGS-vig-1029	0.04
vNGS-vig-1030	0.04
vNGS-vig-1031	0.16
vNGS-vig-1032	0.04
vNGS-vig-1033	0.12
vNGS-vig-1034	0.08
vNGS-vig-1035	0.04
vNGS-vig-1036	0.04
vNGS-vig-1037	0.08
vNGS-vig-1038	0.04
vNGS-vig-1039	0.04
vNGS-vig-1040	0.08
vNGS-vig-1041	0.04
vNGS-vig-1042	0.04
vNGS-vig-1043	0.04
vNGS-vig-1044	0.04
vNGS-vig-1045	0.04
vNGS-vig-1046	0.12
vNGS-vig-1047	0.08
vNGS-vig-1048	0.08
vNGS-vig-1049	0.04
vNGS-vig-1050	0.16
vNGS-vig-1051	0.16
vNGS-vig-1052	0.04
vNGS-vig-1053	0.04
vNGS-vig-1054	0.04
vNGS-vig-1055	0.04
vNGS-vig-1056	0.08
vNGS-vig-1057	0.04
vNGS-vig-1058	0.04
vNGS-vig-1059	0.04
vNGS-vig-1060	0.04
vNGS-vig-1061	0.04
vNGS-vig-1062	0.08
vNGS-vig-1063	0.04
vNGS-vig-1064	0.04
vNGS-vig-1065	0.04
vNGS-vig-1066	0.04
vNGS-vig-1067	0.04
vNGS-vig-1068	0.12
vNGS-vig-1069	0.08
vNGS-vig-1070	0.04
vNGS-vig-1071	0.04
vNGS-vig-1072	0.04
vNGS-vig-1073	0.08
vNGS-vig-1074	0.12
vNGS-vig-1075	0.04
vNGS-vig-1076	0.04
vNGS-vig-1077	0.04
vNGS-vig-1078	0.08
vNGS-vig-1079	0.08
vNGS-vig-1080	0.16
vNGS-vig-1081	0.04
vNGS-vig-1082	0.04
vNGS-vig-1083	0.04
vNGS-vig-1084	0.04
vNGS-vig-1085	0.04
vNGS-vig-1086	0.04
vNGS-vig-1087	0.04
vNGS-vig-1088	0.16
vNGS-vig-1089	0.04
vNGS-vig-1090	0.28
vNGS-vig-1091	0.04
vNGS-vig-1092	0.04
vNGS-vig-1093	0.04
vNGS-vig-1094	0.04
vNGS-vig-1095	0.04
vNGS-vig-1096	0.04
vNGS-vig-1097	0.04
vNGS-vig-1098	0.08
vNGS-vig-1099	0.04
vNGS-vig-1100	0.04
vNGS-vig-1101	0.16
vNGS-vig-1102	0.04
vNGS-vig-1103	0.04
vNGS-vig-1104	0.08
vNGS-vig-1105	0.08
vNGS-vig-1106	0.08
vNGS-vig-1107	0.04
vNGS-vig-1108	0.16
vNGS-vig-1109	0.08
vNGS-vig-1110	0.04
vNGS-vig-1111	0.04
vNGS-vig-1112	0.04
vNGS-vig-1113	0.04
vNGS-vig-1114	0.04
vNGS-vig-1115	0.04
vNGS-vig-1116	0.04
vNGS-vig-1117	0.04
vNGS-vig-1118	0.12
vNGS-vig-1119	0.04
vNGS-vig-1120	0.08
vNGS-vig-1121	0.04
vNGS-vig-1122	0.04
vNGS-vig-1123	0.32
vNGS-vig-1124	0.16
vNGS-vig-1125	0.04
vNGS-vig-1126	0.08
vNGS-vig-1127	0.04
vNGS-vig-1128	0.08
vNGS-vig-1129	0.08
vNGS-vig-1130	0.16
vNGS-vig-1131	0.04
vNGS-vig-1132	0.04
vNGS-vig-1133	0.08
vNGS-vig-1134	0.04
vNGS-vig-1135	0.04
vNGS-vig-1136	0.04
vNGS-vig-1137	0.08
vNGS-vig-1138	0.04
vNGS-vig-1139	0.04
vNGS-vig-1140	0.04
vNGS-vig-1141	0.04
vNGS-vig-1142	0.08
vNGS-vig-1143	0.08
vNGS-vig-1144	0.04
vNGS-vig-1145	0.04
vNGS-vig-1146	0.2
vNGS-vig-1147	0.08
vNGS-vig-1148	0.04
vNGS-vig-1149	0.04
vNGS-vig-1150	0.04
vNGS-vig-1151	0.12
vNGS-vig-1152	0.04
vNGS-vig-1153	0.04
vNGS-vig-1154	0.04
vNGS-vig-1155	0.08
vNGS-vig-1156	0.08
vNGS-vig-1157	0.04
vNGS-vig-1158	0.16
vNGS-vig-1159	0.04
vNGS-vig-1160	0.04
vNGS-vig-1161	0.04
vNGS-vig-1162	0.04
vNGS-vig-1163	0.04
vNGS-vig-1164	0.04
vNGS-vig-1165	0.08
vNGS-vig-1166	0.04
vNGS-vig-1167	0.04
vNGS-vig-1168	0.12
vNGS-vig-1169	0.08
vNGS-vig-1170	0.04
vNGS-vig-1171	0.04
vNGS-vig-1172	0.04
vNGS-vig-1173	0.04
vNGS-vig-1174	0.28
vNGS-vig-1175	0.04
vNGS-vig-1176	0.04
vNGS-vig-1177	0.04
vNGS-vig-1178	0.04
vNGS-vig-1179	0.04
vNGS-vig-1180	0.04
vNGS-vig-1181	0.04
vNGS-vig-1182	0.04
vNGS-vig-1183	0.04
vNGS-vig-1184	0.04
vNGS-vig-1185	0.04
vNGS-vig-1186	0.08
vNGS-vig-1187	0.08
vNGS-vig-1188	0.16
vNGS-vig-1189	0.16
vNGS-vig-1190	0.04
vNGS-vig-1191	0.04
vNGS-vig-1192	0.04
vNGS-vig-1193	0.16
vNGS-vig-1194	0.04
vNGS-vig-1195	0.04
vNGS-vig-1196	0.04
vNGS-vig-1197	0.08
vNGS-vig-1198	0.04
vNGS-vig-1199	0.04
vNGS-vig-1200	0.04
vNGS-vig-1201	0.12
vNGS-vig-1202	0.04
vNGS-vig-1203	0.04
vNGS-vig-1204	0.04
vNGS-vig-1205	0.04
vNGS-vig-1206	0.04
vNGS-vig-1207	0.04
vNGS-vig-1208	0.04
vNGS-vig-1209	0.16
vNGS-vig-1210	0.04
vNGS-vig-1211	0.04
vNGS-vig-1212	0.04
vNGS-vig-1213	0.04
vNGS-vig-1214	0.04
vNGS-vig-1215	0.04
vNGS-vig-1216	0.04
vNGS-vig-1217	0.16
vNGS-vig-1218	0.04
vNGS-vig-1219	0.04
vNGS-vig-1220	0.04
vNGS-vig-1221	0.04
vNGS-vig-1222	0.04
vNGS-vig-1223	0.04
vNGS-vig-1224	0.6
vNGS-vig-1225	0.04
vNGS-vig-1226	0.04
vNGS-vig-1227	0.04
vNGS-vig-1228	0.04
vNGS-vig-1229	0.04
vNGS-vig-1230	0.04
vNGS-vig-1231	0.08
vNGS-vig-1232	0.04
vNGS-vig-1233	0.04
vNGS-vig-1234	0.04
vNGS-vig-1235	0.04
vNGS-vig-1236	0.08
vNGS-vig-1237	0.04
vNGS-vig-1238	0.04
vNGS-vig-1239	0.04
vNGS-vig-1240	0.08
vNGS-vig-1241	0.04
vNGS-vig-1242	0.04
vNGS-vig-1243	0.04
vNGS-vig-1244	0.04
vNGS-vig-1245	0.04
vNGS-vig-1246	0.08
vNGS-vig-1247	0.08
vNGS-vig-1248	0.24
vNGS-vig-1249	0.04
vNGS-vig-1250	0.04
vNGS-vig-1251	0.04
vNGS-vig-1252	0.04
vNGS-vig-1253	0.08
vNGS-vig-1254	0.04
vNGS-vig-1255	0.08
vNGS-vig-1256	0.12
vNGS-vig-1257	0.04
vNGS-vig-1258	0.04
vNGS-vig-1259	0.04
vNGS-vig-1260	0.04
vNGS-vig-1261	0.08
vNGS-vig-1262	0.04
vNGS-vig-1263	0.04
vNGS-vig-1264	0.04
vNGS-vig-1265	0.04
vNGS-vig-1266	0.04
vNGS-vig-1267	0.04
vNGS-vig-1268	0.12
vNGS-vig-1269	0.04
vNGS-vig-1270	0.04
vNGS-vig-1271	0.04
vNGS-vig-1272	0.04
vNGS-vig-1273	0.04
vNGS-vig-1274	0.04
vNGS-vig-1275	0.04
vNGS-vig-1276	0.12
vNGS-vig-1277	0.04
vNGS-vig-1278	0.04
vNGS-vig-1279	0.24
vNGS-vig-1280	0.08
vNGS-vig-1281	0.04
vNGS-vig-1282	0.04
vNGS-vig-1283	0.12
vNGS-vig-1284	0.08
vNGS-vig-1285	0.04
vNGS-vig-1286	0.04
vNGS-vig-1287	0.04
vNGS-vig-1288	0.04
vNGS-vig-1289	0.04
vNGS-vig-1290	0.04
vNGS-vig-1291	0.04
vNGS-vig-1292	0.04
vNGS-vig-1293	0.04
vNGS-vig-1294	0.04
vNGS-vig-1295	0.04
vNGS-vig-1296	0.16
vNGS-vig-1297	0.04
vNGS-vig-1298	0.04
vNGS-vig-1299	0.04
vNGS-vig-1300	0.04
vNGS-vig-1301	0.04
vNGS-vig-1302	0.08
vNGS-vig-1303	0.04
vNGS-vig-1304	0.08
vNGS-vig-1305	0.04
vNGS-vig-1306	0.04
vNGS-vig-1307	0.08
vNGS-vig-1308	0.04
vNGS-vig-1309	0.04
vNGS-vig-1310	0.04
vNGS-vig-1311	0.04
vNGS-vig-1312	0.08
vNGS-vig-1313	0.04
vNGS-vig-1314	0.04
vNGS-vig-1315	0.04
vNGS-vig-1316	0.04
vNGS-vig-1317	0.04
vNGS-vig-1318	0.04
vNGS-vig-1319	0.08
vNGS-vig-1320	0.04
vNGS-vig-1321	0.04
vNGS-vig-1322	0.04
vNGS-vig-1323	0.04
vNGS-vig-1324	0.04
vNGS-vig-1325	0.08
vNGS-vig-1326	0.04
vNGS-vig-1327	0.04
vNGS-vig-1328	0.2
vNGS-vig-1329	0.04
vNGS-vig-1330	0.04
vNGS-vig-1331	0.04
vNGS-vig-1332	0.04
vNGS-vig-1333	0.04
vNGS-vig-1334	0.04
vNGS-vig-1335	0.2
vNGS-vig-1336	0.04
vNGS-vig-1337	0.04
vNGS-vig-1338	0.04
vNGS-vig-1339	0.04
vNGS-vig-1340	0.04
vNGS-vig-1341	0.12
vNGS-vig-1342	0.04
vNGS-vig-1343	0.04
vNGS-vig-1344	0.32
vNGS-vig-1345	0.04
vNGS-vig-1346	0.08
vNGS-vig-1347	0.04
vNGS-vig-1348	0.12
vNGS-vig-1349	0.04
vNGS-vig-1350	0.16
vNGS-vig-1351	0.04
vNGS-vig-1352	0.08
vNGS-vig-1353	0.04
vNGS-vig-1354	0.04
vNGS-vig-1355	0.04
vNGS-vig-1356	0.04
vNGS-vig-1357	0.08
vNGS-vig-1358	0.04
vNGS-vig-1359	0.08
vNGS-vig-1360	0.04
vNGS-vig-1361	0.04
vNGS-vig-1362	0.12
vNGS-vig-1363	0.04
vNGS-vig-1364	0.04
vNGS-vig-1365	0.04
vNGS-vig-1366	0.04
vNGS-vig-1367	0.04
vNGS-vig-1368	0.04
vNGS-vig-1369	0.08
vNGS-vig-1370	0.08
vNGS-vig-1371	0.04
vNGS-vig-1372	0.08
vNGS-vig-1373	0.08
vNGS-vig-1374	0.08
vNGS-vig-1375	0.04
vNGS-vig-1376	0.04
vNGS-vig-1377	0.08
vNGS-vig-1378	0.12
vNGS-vig-1379	0.04
vNGS-vig-1380	0.04
vNGS-vig-1381	0.04
vNGS-vig-1382	0.04
vNGS-vig-1383	0.04
vNGS-vig-1384	0.04
vNGS-vig-1385	0.44
vNGS-vig-1386	0.04
vNGS-vig-1387	0.2
vNGS-vig-1388	0.08
vNGS-vig-1389	0.04
vNGS-vig-1390	0.04
vNGS-vig-1391	0.08
vNGS-vig-1392	0.08
vNGS-vig-1393	0.04
vNGS-vig-1394	0.04
vNGS-vig-1395	0.04
vNGS-vig-1396	0.08
vNGS-vig-1397	0.04
vNGS-vig-1398	0.04
vNGS-vig-1399	0.04
vNGS-vig-1400	0.04
vNGS-vig-1401	0.04
vNGS-vig-1402	0.2
vNGS-vig-1403	0.08
vNGS-vig-1404	0.04
vNGS-vig-1405	0.16
vNGS-vig-1406	0.04
vNGS-vig-1407	0.08
vNGS-vig-1408	0.36
vNGS-vig-1409	0.04
vNGS-vig-1410	0.16
vNGS-vig-1411	0.16
vNGS-vig-1412	0.04
vNGS-vig-1413	0.04
vNGS-vig-1414	0.08
vNGS-vig-1415	0.04
vNGS-vig-1416	0.12
vNGS-vig-1417	0.04
vNGS-vig-1418	0.04
vNGS-vig-1419	0.08
vNGS-vig-1420	0.04
vNGS-vig-1421	0.04
vNGS-vig-1422	0.04
vNGS-vig-1423	0.16
vNGS-vig-1424	0.04
vNGS-vig-1425	0.16
vNGS-vig-1426	0.04
vNGS-vig-1427	0.16
vNGS-vig-1428	0.08
vNGS-vig-1429	0.08
vNGS-vig-1430	0.12
vNGS-vig-1431	0.04
vNGS-vig-1432	0.04
vNGS-vig-1433	0.04
vNGS-vig-1434	0.04
vNGS-vig-1435	0.08
vNGS-vig-1436	0.52
vNGS-vig-1437	0.16
vNGS-vig-1438	0.08
vNGS-vig-1439	0.4
vNGS-vig-1440	0.04
vNGS-vig-1441	0.16
vNGS-vig-1442	0.04
vNGS-vig-1443	0.04
vNGS-vig-1444	0.04
vNGS-vig-1445	0.04
vNGS-vig-1446	0.04
vNGS-vig-1447	0.04
vNGS-vig-1448	0.32
vNGS-vig-1449	0.4
vNGS-vig-1450	0.08
vNGS-vig-1451	0.12
vNGS-vig-1452	0.04
vNGS-vig-1453	0.04
vNGS-vig-1454	0.08
vNGS-vig-1455	0.12
vNGS-vig-1456	0.04
vNGS-vig-1457	0.04
vNGS-vig-1458	0.04
vNGS-vig-1459	0.08
vNGS-vig-1460	0.04
vNGS-vig-1461	0.04
vNGS-vig-1462	0.16
vNGS-vig-1463	0.04
vNGS-vig-1464	0.04
vNGS-vig-1465	0.04
vNGS-vig-1466	0.04
vNGS-vig-1467	0.12
vNGS-vig-1468	0.08
vNGS-vig-1469	0.24
vNGS-vig-1470	0.04
vNGS-vig-1471	0.52
vNGS-vig-1472	0.08
vNGS-vig-1473	0.08
vNGS-vig-1474	0.04
vNGS-vig-1475	0.04
vNGS-vig-1476	0.04
vNGS-vig-1477	0.08
vNGS-vig-1478	0.04
vNGS-vig-1479	0.12
vNGS-vig-1480	0.08
vNGS-vig-1481	0.04
vNGS-vig-1482	0.12
vNGS-vig-1483	0.04
vNGS-vig-1484	0.12
vNGS-vig-1485	0.04
vNGS-vig-1486	0.16
vNGS-vig-1487	0.12
vNGS-vig-1488	0.16
vNGS-vig-1489	0.2
vNGS-vig-1490	0.12
vNGS-vig-1491	0.04
vNGS-vig-1492	0.12
vNGS-vig-1493	0.04
vNGS-vig-1494	0.08
vNGS-vig-1495	0.04
vNGS-vig-1496	0.04
vNGS-vig-1497	0.04
vNGS-vig-1498	0.04
vNGS-vig-1499	0.04
vNGS-vig-1500	0.12
vNGS-vig-1501	0.12
vNGS-vig-1502	0.16
vNGS-vig-1503	0.04
vNGS-vig-1504	0.08
vNGS-vig-1505	0.04
vNGS-vig-1506	0.04
vNGS-vig-1507	0.04
vNGS-vig-1508	0.04
vNGS-vig-1509	0.16
vNGS-vig-1510	0.04
vNGS-vig-1511	0.56
vNGS-vig-1512	0.04
vNGS-vig-1513	0.08
vNGS-vig-1514	0.04
vNGS-vig-1515	0.08
vNGS-vig-1516	0.24
vNGS-vig-1517	0.16
vNGS-vig-1518	0.04
vNGS-vig-1519	0.2
vNGS-vig-1520	0.16
vNGS-vig-1521	0.04
vNGS-vig-1522	0.04
vNGS-vig-1523	0.08
vNGS-vig-1524	0.04
vNGS-vig-1525	0.08
vNGS-vig-1526	0.04
vNGS-vig-1527	0.04
vNGS-vig-1528	0.08
vNGS-vig-1529	0.04
vNGS-vig-1530	0.04
vNGS-vig-1531	0.52
vNGS-vig-1532	0.2
vNGS-vig-1533	0.16
vNGS-vig-1534	0.52
vNGS-vig-1535	0.04
vNGS-vig-1536	0.12
vNGS-vig-1537	0.56
vNGS-vig-1538	0.04
vNGS-vig-1539	0.08
vNGS-vig-1540	0.12
vNGS-vig-1541	0.04
vNGS-vig-1542	0.04
vNGS-vig-1543	0.08
vNGS-vig-1544	0.36
vNGS-vig-1545	0.08
vNGS-vig-1546	0.2
vNGS-vig-1547	0.08
vNGS-vig-1548	0.12
vNGS-vig-1549	0.04
vNGS-vig-1550	0.12
vNGS-vig-1551	0.04
vNGS-vig-1552	0.04
vNGS-vig-1553	0.04
vNGS-vig-1554	0.08
vNGS-vig-1555	0.4
vNGS-vig-1556	0.6
vNGS-vig-1557	0.04
vNGS-vig-1558	0.64
vNGS-vig-1559	0.04
vNGS-vig-1560	0.04
vNGS-vig-1561	0.44
vNGS-vig-1562	0.44
vNGS-vig-1563	0.12
vNGS-vig-1564	0.04
vNGS-vig-1565	0.04
vNGS-vig-1566	0.28
vNGS-vig-1567	0.04
vNGS-vig-1568	0.12
vNGS-vig-1569	0.08
vNGS-vig-1570	0.24
vNGS-vig-1571	0.04
vNGS-vig-1572	0.12
vNGS-vig-1573	0.04
vNGS-vig-1574	0.04
vNGS-vig-1575	0.04
vNGS-vig-1576	0.36
vNGS-vig-1577	0.04
vNGS-vig-1578	0.04
vNGS-vig-1579	0.04
vNGS-vig-1580	0.04
vNGS-vig-1581	0.16
vNGS-vig-1582	0.16
vNGS-vig-1583	0.04
vNGS-vig-1584	0.08
vNGS-vig-1585	0.12
vNGS-vig-1586	0.04
vNGS-vig-1587	0.08
vNGS-vig-1588	0.04
vNGS-vig-1589	0.04
vNGS-vig-1590	0.08
vNGS-vig-1591	0.04
vNGS-vig-1592	0.04
vNGS-vig-1593	0.12
vNGS-vig-1594	0.04
vNGS-vig-1595	0.04
vNGS-vig-1596	0.12
vNGS-vig-1597	0.08
vNGS-vig-1598	0.16
vNGS-vig-1599	0.16
vNGS-vig-1600	0.04
vNGS-vig-1601	0.12
vNGS-vig-1602	0.04
vNGS-vig-1603	0.12
vNGS-vig-1604	0.04
vNGS-vig-1605	0.16
vNGS-vig-1606	0.08
vNGS-vig-1607	0.04
vNGS-vig-1608	0.12
vNGS-vig-1609	0.08
vNGS-vig-1610	0.12
vNGS-vig-1611	0.08
vNGS-vig-1612	0.04
vNGS-vig-1613	0.16
vNGS-vig-1614	0.04
vNGS-vig-1615	0.04
vNGS-vig-1616	0.04
vNGS-vig-1617	0.04
vNGS-vig-1618	0.04
vNGS-vig-1619	0.04
vNGS-vig-1620	0.04
vNGS-vig-1621	0.08
vNGS-vig-1622	0.04
vNGS-vig-1623	0.04
vNGS-vig-1624	0.04
vNGS-vig-1625	0.12
vNGS-vig-1626	0.16
vNGS-vig-1627	0.2
vNGS-vig-1628	0.04
vNGS-vig-1629	0.08
vNGS-vig-1630	0.04
vNGS-vig-1631	0.04
vNGS-vig-1632	0.04
vNGS-vig-1633	0.08
vNGS-vig-1634	0.04
vNGS-vig-1635	0.12
vNGS-vig-1636	0.04
vNGS-vig-1637	0.24
vNGS-vig-1638	0.08
vNGS-vig-1639	0.04
vNGS-vig-1640	0.04
vNGS-vig-1641	0.04
vNGS-vig-1642	0.12
vNGS-vig-1643	0.04
vNGS-vig-1644	0.08
vNGS-vig-1645	0.04
vNGS-vig-1646	0.2
vNGS-vig-1647	0.08
vNGS-vig-1648	0.04
vNGS-vig-1649	0.08
vNGS-vig-1650	0.04
vNGS-vig-1651	0.04
vNGS-vig-1652	0.04
vNGS-vig-1653	0.04
vNGS-vig-1654	0.04
vNGS-vig-1655	0.04
vNGS-vig-1656	0.04
vNGS-vig-1657	0.16
vNGS-vig-1658	0.08
vNGS-vig-1659	0.48
vNGS-vig-1660	0.04
vNGS-vig-1661	0.16
vNGS-vig-1662	0.08
vNGS-vig-1663	0.04
vNGS-vig-1664	0.04
vNGS-vig-1665	0.04
vNGS-vig-1666	0.04
vNGS-vig-1667	0.12
vNGS-vig-1668	0.08
vNGS-vig-1669	0.2
vNGS-vig-1670	0.08
vNGS-vig-1671	0.04
vNGS-vig-1672	0.04
vNGS-vig-1673	0.04
vNGS-vig-1674	0.04
vNGS-vig-1675	0.04
vNGS-vig-1676	0.04
vNGS-vig-1677	0.04
vNGS-vig-1678	0.16
vNGS-vig-1679	0.04
vNGS-vig-1680	0.04
vNGS-vig-1681	0.04
vNGS-vig-1682	0.04
vNGS-vig-1683	0.04
vNGS-vig-1684	0.08
vNGS-vig-1685	0.04
vNGS-vig-1686	0.04
vNGS-vig-1687	0.04
vNGS-vig-1688	0.04
vNGS-vig-1689	0.32
vNGS-vig-1690	0.12
vNGS-vig-1691	0.04
vNGS-vig-1692	0.04
vNGS-vig-1693	0.08
vNGS-vig-1694	0.12
vNGS-vig-1695	0.04
vNGS-vig-1696	0.24
vNGS-vig-1697	0.04
vNGS-vig-1698	0.04
vNGS-vig-1699	0.04
vNGS-vig-1700	0.04
vNGS-vig-1701	0.04
vNGS-vig-1702	0.12
vNGS-vig-1703	0.04
vNGS-vig-1704	0.24
vNGS-vig-1705	0.04
vNGS-vig-1706	0.04
vNGS-vig-1707	0.08
vNGS-vig-1708	0.04
vNGS-vig-1709	0.04
vNGS-vig-1710	0.64
vNGS-vig-1711	0.04
vNGS-vig-1712	0.04
vNGS-vig-1713	0.12
vNGS-vig-1714	0.04
vNGS-vig-1715	0.04
vNGS-vig-1716	0.08
vNGS-vig-1717	0.04
vNGS-vig-1718	0.12
vNGS-vig-1719	0.04
vNGS-vig-1720	0.32
vNGS-vig-1721	0.04
vNGS-vig-1722	0.04
vNGS-vig-1723	0.08
vNGS-vig-1724	0.04
vNGS-vig-1725	0.04
vNGS-vig-1726	0.04
vNGS-vig-1727	0.04
vNGS-vig-1728	0.04
vNGS-vig-1729	0.04
vNGS-vig-1730	0.04
vNGS-vig-1731	0.36
vNGS-vig-1732	0.04
vNGS-vig-1733	0.04
vNGS-vig-1734	0.04
vNGS-vig-1735	0.04
vNGS-vig-1736	0.04
vNGS-vig-1737	0.04
vNGS-vig-1738	0.04
vNGS-vig-1739	0.04
vNGS-vig-1740	0.04
vNGS-vig-1741	0.04
vNGS-vig-1742	0.04
vNGS-vig-1743	0.04
vNGS-vig-1744	0.04
vNGS-vig-1745	0.04
vNGS-vig-1746	0.04
vNGS-vig-1747	0.04
vNGS-vig-1748	0.44
vNGS-vig-1749	0.16
vNGS-vig-1750	0.04
vNGS-vig-1751	0.04
vNGS-vig-1752	0.28
vNGS-vig-1753	0.04
vNGS-vig-1754	0.04
vNGS-vig-1755	0.04
vNGS-vig-1756	0.16
vNGS-vig-1757	0.04
vNGS-vig-1758	0.04
vNGS-vig-1759	0.04
vNGS-vig-1760	0.12
vNGS-vig-1761	0.04
vNGS-vig-1762	0.04
vNGS-vig-1763	0.12
vNGS-vig-1764	0.04
vNGS-vig-1765	0.04
vNGS-vig-1766	0.04
vNGS-vig-1767	0.28
vNGS-vig-1768	0.16
vNGS-vig-1769	0.04
vNGS-vig-1770	0.04
vNGS-vig-1771	0.08
vNGS-vig-1772	0.04
vNGS-vig-1773	0.04
vNGS-vig-1774	0.04
vNGS-vig-1775	0.04
vNGS-vig-1776	0.6
vNGS-vig-1777	0.04
vNGS-vig-1778	0.04
vNGS-vig-1779	0.04
vNGS-vig-1780	0.16
vNGS-vig-1781	0.04
vNGS-vig-1782	0.08
vNGS-vig-1783	0.48
vNGS-vig-1784	0.04
vNGS-vig-1785	0.04
vNGS-vig-1786	0.08
vNGS-vig-1787	0.04
vNGS-vig-1788	0.04
vNGS-vig-1789	0.04
vNGS-vig-1790	0.04
vNGS-vig-1791	0.16
vNGS-vig-1792	0.04
vNGS-vig-1793	0.12
vNGS-vig-1794	0.04
vNGS-vig-1795	0.04
vNGS-vig-1796	0.04
vNGS-vig-1797	0.04
vNGS-vig-1798	0.04
vNGS-vig-1799	0.2
vNGS-vig-1800	0.04
vNGS-vig-1801	0.12
vNGS-vig-1802	0.04
vNGS-vig-1803	0.16
vNGS-vig-1804	0.08
vNGS-vig-1805	0.04
vNGS-vig-1806	0.04
vNGS-vig-1807	0.04
vNGS-vig-1808	0.04
vNGS-vig-1809	0.04
vNGS-vig-1810	0.08
vNGS-vig-1811	0.12
vNGS-vig-1812	0.04
vNGS-vig-1813	0.08
vNGS-vig-1814	0.08
vNGS-vig-1815	0.04
vNGS-vig-1816	0.04
vNGS-vig-1817	0.08
vNGS-vig-1818	0.04
vNGS-vig-1819	0.04
vNGS-vig-1820	0.04
vNGS-vig-1821	0.24
vNGS-vig-1822	0.52
vNGS-vig-1823	0.04
vNGS-vig-1824	0.04
vNGS-vig-1825	0.04
vNGS-vig-1826	0.04
vNGS-vig-1827	0.04
vNGS-vig-1828	0.04
vNGS-vig-1829	0.04
vNGS-vig-1830	0.04
vNGS-vig-1831	0.04
vNGS-vig-1832	0.04
vNGS-vig-1833	0.04
vNGS-vig-1834	0.08
vNGS-vig-1835	0.04
vNGS-vig-1836	0.12
vNGS-vig-1837	0.04
vNGS-vig-1838	0.08
vNGS-vig-1839	0.08
vNGS-vig-1840	0.04
vNGS-vig-1841	0.04
vNGS-vig-1842	0.04
vNGS-vig-1843	0.12
vNGS-vig-1844	0.04
vNGS-vig-1845	0.12
vNGS-vig-1846	0.04
vNGS-vig-1847	0.08
vNGS-vig-1848	0.04
vNGS-vig-1849	0.04
vNGS-vig-1850	0.08
vNGS-vig-1851	0.08
vNGS-vig-1852	0.04
vNGS-vig-1853	0.04
vNGS-vig-1854	0.04
vNGS-vig-1855	0.04
vNGS-vig-1856	0.04
vNGS-vig-1857	0.04
vNGS-vig-1858	0.04
vNGS-vig-1859	0.04
vNGS-vig-1860	0.04
vNGS-vig-1861	0.04
vNGS-vig-1862	0.04
vNGS-vig-1863	0.04
vNGS-vig-1864	0.08
vNGS-vig-1865	0.44
vNGS-vig-1866	0.04
vNGS-vig-1867	0.04
vNGS-vig-1868	0.04
vNGS-vig-1869	0.44
vNGS-vig-1870	0.04
vNGS-vig-1871	0.12
vNGS-vig-1872	0.04
vNGS-vig-1873	0.04
vNGS-vig-1874	0.04
vNGS-vig-1875	0.56
vNGS-vig-1876	0.56
vNGS-vig-1877	0.04
vNGS-vig-1878	0.04
vNGS-vig-1879	0.08
vNGS-vig-1880	0.04
vNGS-vig-1881	0.08
vNGS-vig-1882	0.04
vNGS-vig-1883	0.08
vNGS-vig-1884	0.04
vNGS-vig-1885	0.04
vNGS-vig-1886	0.04
vNGS-vig-1887	0.12
vNGS-vig-1888	0.04
vNGS-vig-1889	0.04
vNGS-vig-1890	0.04
vNGS-vig-1891	0.04
vNGS-vig-1892	0.12
vNGS-vig-1893	0.04
vNGS-vig-1894	0.08
vNGS-vig-1895	0.04
vNGS-vig-1896	0.04
vNGS-vig-1897	0.04
vNGS-vig-1898	0.08
vNGS-vig-1899	0.04
vNGS-vig-1900	0.08
vNGS-vig-1901	0.04
vNGS-vig-1902	0.04
vNGS-vig-1903	0.08
vNGS-vig-1904	0.04
vNGS-vig-1905	0.12
vNGS-vig-1906	0.04
vNGS-vig-1907	0.04
vNGS-vig-1908	0.04
vNGS-vig-1909	0.04
vNGS-vig-1910	0.04
vNGS-vig-1911	0.04
vNGS-vig-1912	0.04
vNGS-vig-1913	0.08
vNGS-vig-1914	0.24
vNGS-vig-1915	0.08
vNGS-vig-1916	0.04
vNGS-vig-1917	0.04
vNGS-vig-1918	0.04
vNGS-vig-1919	0.12
vNGS-vig-1920	0.04
vNGS-vig-1921	0.04
vNGS-vig-1922	0.04
vNGS-vig-1923	0.04
vNGS-vig-1924	0.08
vNGS-vig-1925	0.04
vNGS-vig-1926	0.04
vNGS-vig-1927	0.12
vNGS-vig-1928	0.64
vNGS-vig-1929	0.08
vNGS-vig-1930	0.08
vNGS-vig-1931	0.64
vNGS-vig-1932	0.04
vNGS-vig-1933	0.04
vNGS-vig-1934	0.12
vNGS-vig-1935	0.08
vNGS-vig-1936	0.12
vNGS-vig-1937	0.04
vNGS-vig-1938	0.04
vNGS-vig-1939	0.04
vNGS-vig-1940	0.12
vNGS-vig-1941	0.04
vNGS-vig-1942	0.04
vNGS-vig-1943	0.04
vNGS-vig-1944	0.04
vNGS-vig-1945	0.04
vNGS-vig-1946	0.04
vNGS-vig-1947	0.04
vNGS-vig-1948	0.04
vNGS-vig-1949	0.04
vNGS-vig-1950	0.12
vNGS-vig-1951	0.04
vNGS-vig-1952	0.04
vNGS-vig-1953	0.04
vNGS-vig-1954	0.04
vNGS-vig-1955	0.04
vNGS-vig-1956	0.04
vNGS-vig-1957	0.04
vNGS-vig-1958	0.16
vNGS-vig-1959	0.04
vNGS-vig-1960	0.04
vNGS-vig-1961	0.04
vNGS-vig-1962	0.12
vNGS-vig-1963	0.08
vNGS-vig-1964	0.04
vNGS-vig-1965	0.04
vNGS-vig-1966	0.04
vNGS-vig-1967	0.24
vNGS-vig-1968	0.08
vNGS-vig-1969	0.04
vNGS-vig-1970	0.04
vNGS-vig-1971	0.04
vNGS-vig-1972	0.04
vNGS-vig-1973	0.04
vNGS-vig-1974	0.04
vNGS-vig-1975	0.08
vNGS-vig-1976	0.04
vNGS-vig-1977	0.08
vNGS-vig-1978	0.04
vNGS-vig-1979	0.04
vNGS-vig-1980	0.12
vNGS-vig-1981	0.04
vNGS-vig-1982	0.04
vNGS-vig-1983	0.04
vNGS-vig-1984	0.04
vNGS-vig-1985	0.12
vNGS-vig-1986	0.08
vNGS-vig-1987	0.48
vNGS-vig-1988	0.28
vNGS-vig-1989	0.04
vNGS-vig-1990	0.04
vNGS-vig-1991	0.04
vNGS-vig-1992	0.08
vNGS-vig-1993	0.04
vNGS-vig-1994	0.12
vNGS-vig-1995	0.04
vNGS-vig-1996	0.08
vNGS-vig-1997	0.28
vNGS-vig-1998	0.04
[truncated: 32,303 more rows]
