# Supplementary material for: Enrichment Culture but Not Metagenomic Sequencing Identified a Highly Prevalent Phage Infecting Lactiplantibacillus plantarum in Human Feces
Source: Microbiol Spectr. 2023 Mar 30;11(3):e04340-22. doi: 10.1128/spectrum.04340-22 (PMC10269749; doi:10.1128/spectrum.04340-22)
Supplement: Supplemental file 3 — Table S3. Download spectrum.04340-22-s0003.xlsx, XLSX file, 0.01 MB [file spectrum.04340-22-s0003.xlsx]

## Sheet: Sheet1
Table S3 Information of all available phage records cited by this article
phage	GenBank	query	identity	length	type	classification
Lactobacillus phage ATCC 8014-B2	NC_047739.1	0.74	0.87	80617	linear DNA	Caudovirales; Siphoviridae; Tybeckvirinae; Douglaswolinvirus
Lactobacillus phage Maenad	NC_047931.1	0.48	0.8707	78646	linear DNA	Caudovirales; Siphoviridae; Tybeckvirinae; Maenadvirus
Lactobacillus phage Satyr	NC_047918.1	0.35	0.83	81076	linear DNA	Caudovirales; Siphoviridae; Tybeckvirinae; Maenadvirus
Lactobacillus phage P1	NC_047764.1	0.37	0.85	73787	linear DNA	Caudovirales; Siphoviridae; Tybeckvirinae;Maenadvirus
Lactobacillus phage P2	KY381600.1	0.35	0.84	77937	linear DNA	Caudovirales; Siphoviridae; Tybeckvirinae;Maenadvirus;Maenadvirus
Lactobacillus phage Lenus	NC_047897.1	0.19	0.77	78891	linear DNA	Caudovirales; Siphoviridae; Tybeckvirinae;Lenusvirus
Lactobacillus phage Nyseid	NC_047925.1	0.35	0.76	79221	linear DNA	Caudovirales; Siphoviridae; Tybeckvirinae;Lenusvirus;
