# Supplementary material for: Enrichment Culture but Not Metagenomic Sequencing Identified a Highly Prevalent Phage Infecting Lactiplantibacillus plantarum in Human Feces
Source: Microbiol Spectr. 2023 Mar 30;11(3):e04340-22. doi: 10.1128/spectrum.04340-22 (PMC10269749; doi:10.1128/spectrum.04340-22)
Supplement: Supplemental file 4 — Table S4. Download spectrum.04340-22-s0004.xlsx, XLSX file, 0.01 MB [file spectrum.04340-22-s0004.xlsx]

## Sheet: Sheet1
Table S4 Overall genome statistics of the Lactiplantibacillus phage Gut-P1
Phage	Length(bp)	GC content（%）	No. of CDSs
			Assembly	Hypothetical protein	tRNA	Infection	Packaging	replication	unsorted
Gut-P1	79928	36.95	1	104	6	3	3	2	6
